# Supplementary material for: Thalamo-cortical neural mechanism of sodium salicylate-induced hyperacusis and anxiety-like behaviors
Source: Commun Biol. 2024 Oct 18;7:1346. doi: 10.1038/s42003-024-07040-5 (PMC11487285; doi:10.1038/s42003-024-07040-5)
Supplement: Supplementary file 3 — Supplementary Data 1 [file 42003_2024_7040_MOESM3_ESM.xlsx]

## Sheet: Figure 1B
Startle amplitude
Vehicle	NaSal
1.59646	3.82863
1.67536	3.87243
0.567545	4.55213
0.972325	4.50335
1.42008	4.15186
0.78073	4.92884
0.640042	4.10592
1.43028	3.52927
0.973564	5.00172
1.09839	5.4173
1.37254	3.7576
1.19903	4.73047
0.504039	4.93535
1.1047	4.22212
1.33818	4.60637

## Sheet: Figure 1C
PPI%
	Vehicle															NaSal
80dB	16.52	15.29	44.12	26.76	18.66	47.79	12.7685	18.2661	29.7448	39.9332	31.4468	20.5606	35.2435	22.9379	14.1322	64.75	73.2	60.98	59.75	66.45	56.72	55.42	67.84	71.73	66.44	60.17	48.56	62.06	75.81	69.26
85dB	37.88	37.81	29.65	15.3	31.84	23.76	15.98	21.36	33.71	49.2	40.78	24.1	44.68	25.46	17.85	69.59	79.97	66.48	66.43	64.78	71.18	53.81	71.13	75.1	75.83	60.99	64.57	62.78	83.56	66.47
90dB	55.02	51.05	18.44	39.79	51.13	33.04	20.52	33.03	44.02	58.82	47.41	39.61	48.85	48.39	31.02	85.46	84.36	86.14	78.72	83.51	84.17	64.72	77.2	95.57	88.3	80.73	89.78	83.71	81.67	71.01
95dB	47.57	59.44	27.04	42.75	57.31	56.69	26.77	33.13	43.67	62.33	52.69	45.77	52.22	72.97	39.7	92.96	86.03	82.09	85.26	87.93	88.99	71.14	83.54	94.54	90.21	73.8	89.23	81.3	93.45	84.36
100dB	43.18	38.5	58.02	48.38	43.99	52.79	35.43	48.64	55.33	62.91	59.06	54.41	50.84	49.27	39.84	84.5	86.15	83.94	83.86	89.25	88.03	79.04	84.3	96.36	85.24	81.43	91.93	88.79	94.73	83.81

## Sheet: Figure 1F
Time in center
Vehicle	NaSal
16.6741	14.7482
23.4222	7.28519
22.4963	4.21111
33.3185	7.81111
29.7407	9.5
17.7333	7.74074
22.5111	9.4963
19.237	23.963
16.3296	15.9148
17.9889	12.4519
19.9926	2.24444
17.8	12.7111
23.7407	13.2593
14.9519	14.3
16.7852	2.22963

## Sheet: Figure 1G
Total distance
Vehicle	NaSal
212.303	121.23
133.246	69.2754
169.05	63.9162
121.588	45.016
150.025	133.084
121.182	63.5746
181.546	70.1203
165.866	188.631
143.052	142.334
145.981	96.4172
184.793	75.0547
136.987	48.6948
133.79	94.5179
160.486	69.2831
165.642	64.7175

## Sheet: Figure 1J
Time in open arms
Vehicle	NaSal
57.037	1.85185
52.963	6.2963
22.963	0.740741
24.8148	34.8148
21.8518	5.55556
41.4815	0.740741
20	5.55556
3.7037	2.22222
31.1111	12.2222
40.7407	2.96296
4.44444	4.81482
1.48148	13.7037
30.3704	2.96296
62.5926	10.3704
22.963	8.51852

## Sheet: Figure 1K
Open arm entry
Vehicle	NaSal
26	1
14	3
13	1
9	2
12	1
22	1
13	4
2	2
8	6
21	2
2	3
1	5
30	3
31	1
16	5

## Sheet: Figure 2D
AC % of Fos+ in Neun+ cells
Vehicle	NaSal
1.132	2.471
0.818	2.493
0.985	2.717
0.559	2.22
0.828	2.589
0.213	2.747
1.033	1.754
0.412	1.759
0.896	1.423
0.199	1.784

## Sheet: Figure 2G
PFC % of Fos+ in Neun+ cells
Vehicle	NaSal
0.906	4.127
0.839	3.991
1.165	3.247
0.729	3.591
0.917	2.915
0.996	4.215
0.777	3.79
0.567	3.976
1.079	3.237
1.243	4.59

## Sheet: Figure 2K
AC-GBO power
	Vehicle															NaSal
pre 0.5h	1.85651	1.96661	1.83778	1.86762	1.90387	1.93189	1.90635	1.9355	1.86854	1.87126	1.8993	1.912	1.90747	1.93563	1.87537	1.93283	1.88128	1.84898	1.91592	1.90101	1.87735	1.89544	1.9024	1.90787	1.87827	1.89872	1.93177	1.83458	1.86785	1.91071
post 0h	1.84332	1.93475	1.83975	1.87522	1.90335	1.93274	1.89534	1.91955	1.8539	1.88435	1.83126	1.91666	1.90637	1.92548	1.87863	2.01008	1.91671	1.87974	2.02291	1.98538	2.01155	1.93676	1.9454	2.04092	1.93567	1.98376	1.97233	1.96993	1.93984	2.00346
post 0.5h	1.85239	1.96176	1.8476	1.88718	1.91413	1.94651	1.91621	1.93845	1.85874	1.89372	1.88248	1.90453	1.90385	1.93481	1.89726	2.03998	1.93154	1.92123	2.09763	1.99971	2.01912	2.02073	1.97426	2.02866	1.97398	2.09007	1.99054	1.96232	1.92191	2.08316
post 1h	1.82746	1.92811	1.85642	1.89436	1.92135	1.95236	1.92778	1.92411	1.85845	1.86332	1.86967	1.91605	1.9263	1.90921	1.87662	2.05373	1.90792	1.93718	2.05956	2.0094	2.03359	1.99278	1.97446	2.03786	1.98418	2.00903	1.9708	1.93388	1.91348	2.14782
post 1.5h	1.82964	1.94456	1.82476	1.86174	1.90085	1.90094	1.89149	1.91104	1.8322	1.87022	1.86114	1.89883	1.93959	1.87178	1.86973	1.944	1.91982	1.9548	1.96565	1.98762	2.00759	1.97985	1.94495	2.00309	1.96286	2.05846	1.98288	1.94375	1.94715	2.00012
post 2h	1.83075	1.89209	1.85038	1.87896	1.92059	1.9519	1.91067	1.94833	1.82711	1.84984	1.87616	1.88302	1.93135	1.86639	1.86231	1.95184	1.84643	1.89928	1.87616	1.88315	1.90338	1.89283	1.87432	1.90592	1.88685	1.90051	1.86608	1.91718	1.87365	1.9238
post 2.5h	1.85301	1.94144	1.82942	1.86288	1.88057	1.90954	1.88719	1.90179	1.85523	1.86284	1.89408	1.91888	1.90955	1.86535	1.87928	1.91809	1.85025	1.90643	1.86694	1.81951	1.82419	1.88942	1.87886	1.91433	1.87897	1.88195	1.841	1.90254	1.86338	1.92856

## Sheet: Figure 2M
PFC-GBO power
	Vehicle															NaSal
pre 0.5h	1.85988	1.85641	1.79657	1.79346	1.94049	1.98421	1.86111	1.92543	1.75574	1.79593	1.82215	1.90976	1.83176	1.8502	1.90992	1.83044	1.82927	1.79533	1.83923	1.87511	1.89835	1.86606	1.80089	1.82951	1.88622	1.84365	1.8283	1.81933	1.86851	1.87504
post 0h	1.84187	1.83822	1.80664	1.80324	1.97636	1.98686	1.95073	1.91883	1.78229	1.85149	1.83521	1.8977	1.83036	1.89137	1.9176	1.99897	1.8618	1.85643	1.87715	2.02831	2.02812	2.03373	1.83582	1.87992	2.03008	1.92758	1.89465	1.83738	1.87339	1.91657
post 0.5h	1.84314	1.84002	1.77611	1.7728	1.9402	1.93885	1.95447	1.84035	1.81927	1.82265	1.8387	1.84951	1.79142	1.91152	1.90697	2.04682	1.94748	1.95139	1.97144	2.07091	2.08285	2.01799	1.92726	1.99592	2.13262	2.00872	1.99706	1.88321	1.997	2.13294
post 1h	1.83655	1.83322	1.81909	1.81591	1.94534	1.93663	1.9115	1.87332	1.86943	1.90917	1.83024	1.86537	1.8144	1.93907	1.874	2.02112	2.00937	2.00379	2.03938	2.07402	2.11098	2.02053	2.00029	2.03922	2.15731	2.03496	2.04101	2.02071	2.06086	2.10283
post 1.5h	1.83412	1.83076	1.83634	1.83316	1.94163	1.905	1.92525	1.84774	1.83053	1.91876	1.83488	1.85873	1.81693	1.92926	1.90658	1.90071	2.03915	2.02244	2.07276	2.07566	2.11557	2.02313	1.94832	1.97994	2.18751	1.98266	2.06874	1.93318	2.01196	2.13645
post 2h	1.81841	1.81509	1.77501	1.77184	1.93274	1.87758	1.94391	1.80009	1.83628	1.88404	1.76067	1.86731	1.79603	1.9132	1.87337	1.8669	1.9965	1.97782	2.02891	1.97955	2.01839	1.98777	1.88422	1.97102	2.05209	1.96836	1.98804	1.91596	1.99347	2.00114
post 2.5h	1.79187	1.78872	1.79345	1.79029	1.94531	1.87278	1.90028	1.80731	1.85129	1.87759	1.80927	1.80434	1.8378	1.91725	1.8556	1.80134	1.96037	1.94369	1.99707	1.84297	1.8826	1.91074	1.87119	1.88152	1.92611	1.90053	1.91237	1.86072	1.89064	1.90571

[truncated: 41 more sheets: Figure 3C, Figure 3D, Figure 3F, Figure 3G, Figure 3I, Figure 3J, Figure 3L, Figure 3N, Figure 4C, Figure 5D, Figure 5H, Figure 5J-K, Figure 5L-M, Figure 5P-R, Figure 5T-V, Figure 6C, Figure 6E, Figure 6G, Figure 6H, Figure 6K …]
